# Supplementary material for: Postprandial NMR-Based Metabolic Exchanges Reflect Impaired Phenotypic Flexibility across Splanchnic Organs in the Obese Yucatan Mini-Pig
Source: Nutrients. 2020 Aug 14;12(8):2442. doi: 10.3390/nu12082442 (PMC7468879; doi:10.3390/nu12082442)
Supplement: Supplementary file 1 [file nutrients-12-02442-s001.zip]

Archive with 5 entries (5 files):
- Table S2 intestine.pdf
- Suppl Figure 1.pdf
- Suppl Figure 2.pdf
- Supplementary Table S3-S6.pdf
- Table S1 liver.pdf
